# Supplementary material for: Impact of spinal fusion on severity health status in scoliotic adolescents with polyhandicap
Source: PLoS One. 2024 Mar 7;19(3):e0300065. doi: 10.1371/journal.pone.0300065 (PMC10919586; doi:10.1371/journal.pone.0300065)
Supplement: S1 Data — (XLSX) [file pone.0300065.s001.xlsx]

## Sheet: dataSPHcsv - Copie
Subject	Sex	FIM	Etiology	Past surgical history	Gastrostomy	Baclofen pump implanted	Year of surgery	Age at surgery	Risser score	Type of surgery	Type of care facility	pre operative BMI	post operative BMI	BMI variation	pre operative PSS	post operative PSS	PSS variation	pre operative coPSS	post operative coPSS	coPSS variation	pre operative abPSS	post operative abPSS	abPSS variations	pre operative FCA	post operative FCA	FCA variations	pre operative Obliquity	post operative Obliquity	Obliquity variations	Obliquity improvement	pre operative Frontal Balance	post operative Frontal balance	FB variations	FB improvement	pre operative SCA	post operative SCA	SCA variations	pre operative PI	post operative PI	PI variations	pre operative SS	post operative SS	SS improvement	SS pre operative deviation from theoric mean	SS post operative deviation from theoric mean	SS variations	pre operative PT	post operative PT	PT variations
1	1	17	1	1	1	1	2018	23.5	5	1	1	18.8	19.29	0.49	63.5	58.5	-5	17.5	12.5	-5	46	46	0	93	21	-72	18	2	16	1	79	8	71	1	137	131	-6	78	75	-3	34	61	1	25.5	8.1	27	44	14	-30
2	1	19	1	3	0	0	2013	17.83	5	1	2				55	55	0	15	15	0	40	40	0	65	2	-63		7			0	7	7	0		77			87									40
3	0	19	1	1	1	0	2013	14.75	3	1	1	17.12	18.04	0.92	56	52	-4	19	16	-3	37	36	-1	158	52	-106	18	17	1	1	49	27	22	1	115	60	-55	81	79	-2	59	84	0	0.5	24.5	25	22	-5	-27
4	0	19	0	2	1	0	2014	14.83	5	1	2	12.84	16.66	3.82	65	65	0	16	16	0	49	49	0	84	49	-35	11	9	2	1	10	7	3	1	160	107	-53	83	86	3	0	51	1	59.5	8.5	51	83	35	-48
5	1	18	2	2	0	1	2014	12.75	3	1	1	18	19.22	1.22	56.5	56.5	0	11.5	11.5	0	45	45	0	78	11	-67	21	15	6	1	10	19	9	0	173	106	-67	93	84	-9	51	30	0	8.5	29.5	-21	42	54	12
6	1	53	0	0	0	0	2014	13.58	3	3	2	17.3			22	22	0	8	8	0	14	14	0	84	21	-63	7	3	4	1	32	44	12	0		134			85									15
7	0	20	1	0	0	1	2016	13.92	4	1	1	15.97	16.78	0.81	64	62.5	-1.5	13	11.5	-1.5	51	51	0	92	24	-68	17	8	9	1	43	46	3	0		143		42	49	7	73	51	1	39.2	10.9	-22	-31	-2	29
8	1	19	1	3	1	0	2017	14.58	5	1	2	20.02	21.12	1.1	65	58	-7	14	9	-5	51	49	-2	92	57	-35	28	12	16	1	113	22	91	1	227	113	-114	74	70	-4	86	52	1	28.1	0.9	-34	-12	18	30
9	0	54	0	0	0	0	2017	14.17	4	3	1	26.63			21	21	0	10	10	0	11	11	0	92	39	-53	16	6	10	1	43	42	1	1	159	87	-72	48	35	-13	32	15	0	8.1	16.5	-17	16	20	4
10	1	25	1	3	0	0	2014	15.58	4	3	1				45	44	-1	11	11	0	34	33	-1	57	39	-18	4	9	-5	0	10	52	42	0	83	133	50	67	71	4	62	68	1	15.2	15.1	6	5	3	-2
11	1	18	1	0	0	0	2017	14.67	4	1	1	14.89	16.44	1.55	23.5	23.5	0	5.5	5.5	0	18	18	0	58	36	-22	7	3	4	1	19	18	1	1	114	115	1	57	53	-4	57	39	1	16.9	1.1	-18	0	14	14
12	0	16	0	2	1	0	2018	11.67	3	1	2	15.6	17.3	1.7	69	65	-4	20	16	-4	49	49	0	91	16	-75	19	4	15	1	30	27	3	1	159	74	-85	55	55	0	14	31	1	26.1	9.1	17	41	24	-17
13	0	18	1	1	1	1	2018	14.33	4	1	2	28.46			63.5			13.5			50			72			10				20		20		181			51									21
14	1	20	0	3	0	0	2017	18.5	5	1	1	15.95	16.65	0.7	37	34	-3	11	11	0	26	23	-3	36	13	-23	4	0	4	1	23	0	23	1	231	123	-108	64	54	-10	38	36	1	8.8	4.1	-2	26	18	-8
15	0	18	2	0	1	0	2014	15.92	4	1	2	14.8	18.51	3.71	76.5	63.5	-13	23.5	13.5	-10	53	50	-3	37	50	13	7	1	6	1	13	21	8	0		138			58									33	33
16	1	18	0	3	1	0	2019	18.58	4	1	1	12.41	12.7	0.29	72	63	-9	23	15	-8	49	48	-1	108	33	-75	21	4	17	1	13	57	44	0	237	108	-129	74	67	-7	55	77	0	2.1	30.2	22	19	-10	-29
17	1	21	2	2	1	0	2010	15.92		1	1				71	73	2	17	19	2	54	54	0		82			13				65	65	0		78			55									55
18	1	18	1	0	0	0	2011	12.33		1	0	19.78	22.61	2.83	60.5	57.5	-3	13.5	11.5	-2	47	46	-1		46			2				3	3			115			53									30
19	1	18	2	2	1	0	2016	15.42	4	1	2	16.2	18.6	2.4	74	74	0	24	24	0	50	50	0	169	42	-127	15	12	3	1	48	55	7	0	165	76	-89	55	49	-6	6	33	1	34.1	7.1	27	49	16	-33
20	1	18	0	0	0	0	2014	11.83	3	1	1	19.05			52	50	-2	12	10	-2	40	40	0	104	45	-59	16	3	13	1	62	12	50	1	78	81	3	66	65	-1	15	36	1	31.8	10.8	21	51	29	-22
21	1	22	1	1	0	0	2016	17.83	3	1	1	13.05	13.48	0.43	42	41	-1	13	12	-1	29	29	0	108	7	-101	5	5	0	0	35	15	20	1	63	82	19	74	65	-9	22	32	1	30.9	14.8	10	52	33	-19
22	1	18	2	0	1	0	2017	13.25	4	1	2	16.83	20.1	3.27	66	59	-7	21	15	-6	45	44	-1	112	43	-69	22	8	14	1	26	28	2	0	179	88	-91	73	64	-9	21	34	1	31.9	12.8	13	52	30	-22
23	1	28	1	1	1	0	2018	12.92	3	1	2	16.49	14.76	-1.73	48	40	-8	20	14	-6	28	26	-2	205	87	-118	13	9	4	1	33	8	25	1	109	80	-29	79	69	-10	45	58	1	14.5	5.1	13	34	11	-23
24	1	19	1	3	1	1	2011	12.92		1	0	11.73	14.47	2.74	64.5	60.5	-4	13.5	10.5	-3	51	50	-1		50			12				61	61			91			51									2
25	0	30	1	3	0	0	2019	13	4	3	1	21.53	21.53	0	39	39	0	13	13	0	26	26	0	73	50	-23	5	1	4	1	18	74	56	0	92	79	-13	68	60	-8	31	21	0	21.9	25.8	-10	37	39	2
26	0		1	3		1	2012	15.92	4	1	1	15.31								0				23	22	-1	5	3	2	1	38	12	26	1	70	89	19	51	47	-4	24	28	1	16.1	5.8	4	27	19	-8
27	1	18	1	1	1	0	2017	11.83	4	1	2	17.12			79			22			57			100							22		22							0
28	0	66	2	0	0	0	2017	15.5	4	3	2	20.09	19.81	-0.28	28	27	-1	6	6	0	22	21	-1	15	7	-8	7	5	2	1	16	43	27	0	164	92	-72	55	50	-5	38	33	0	2.1	7.1	-5	17	16	0
29	0	60	0	3	0	1	2010	21.75		2	2		25.39		31	27	-4	12	9	-3	19	18	-1		63			10			57	57	0	1		98			48									41
30	1		1	0	0	0	2009	17.08		1	1				40	39	-1	9	8	-1	31	31	0		27			7				32	32			121			77									63
[truncated: 12 more columns]
